# Supplementary material for: Inhibition of DNA damage response at telomeres improves the detrimental phenotypes of Hutchinson–Gilford Progeria Syndrome
Source: Nat Commun. 2019 Nov 18;10:4990. doi: 10.1038/s41467-019-13018-3 (PMC6861280; doi:10.1038/s41467-019-13018-3)
Supplement: Supplementary file 3 — Source Data [file 41467_2019_13018_MOESM3_ESM.xlsx]

## Sheet: Source data
‘Source Data’
Sequence-specific inhibition of DNA damage response at telomeres improves the detrimental phenotypes of Hutchinson-Gilford Progeria Syndrome
Aguado J et al.

## Sheet: Figure 1
Figure 1 Inhibition of progerin-induced tncRNAs reduces proliferative defects and cellular senescence.
a		Normalized to Rplp0 and Lamin A avg.				b		Normalized to mir17 and Lamin A avg.				c	Number of TIFs (53BP1-TRF2) per cell analysed
		TeloG	TeloC					TeloG	TeloC				Lamin A Mock	Progerin Control ASO	Progerin Anti-teloG ASO	Progerin Anti-teloC ASO
N=1	Lamin A	0.904256	0.954729			N=1	Lamin A	0.904	0.955				0	5	1	0
	Progerin	3.9545	5.04617				Progerin	2.78	2.65				0	3	0	0
N=2	Lamin A	0.954682	0.743598			N=2	Lamin A	0.895	0.974				0	1	0	0
	Progerin	3.28637	2.9151				Progerin	2.75	3.25				0	2	0	0
N=3	Lamin A	1.14106	1.30167			N=3	Lamin A	1.2	1.07				2	3	0	2
	Progerin	5.798	3.07096				Progerin	2.33	2.39				0	4	0	0
													0	2	6	0
													0	5	0	0
													0	1	3	1
													0	3	0	0
d	Number of cells analysed					e	Number of cells analysed						0	0	0	0
	BrdU Positive	BrdU Negative					Ki67 Positive	Ki67 Negative					0	1	0	1
Lamin A Mock	251	688				Lamin A Mock	412	527					3	2	2	0
Progerin Control ASO	56	444				Progerin Control ASO	98	402					0	1	1	0
Progerin Anti-teloG ASO	92	276				Progerin Anti-teloG ASO	150	218					1	0	2	0
Progerin Anti-teloC ASO	127	318				Progerin Anti-teloC ASO	177	268					1	4	0	0
													0	6	1	2
													0	7	0	1
													0	2	1	0
f	Number of cells analysed												0	0	0	1
	B-gal Positive	B-gal Negative											1	0	0	0
Lamin A Mock	28	373											0	1	0	0
Progerin Control ASO	70	110											0	2	2	0
Progerin Anti-teloG ASO	62	233											1	5	1	0
Progerin Anti-teloC ASO	58	197											0	0	0	0
													2	1	0	0
													0	0	0	1
													0	0	2	4
													0	0	2	0
													0	0	1	1
													0	0	0	1
													0	0	0	0
													0	0	1	0
													0	0	0	2
													1	0	1	0
													0	0	2	0
													1	0	1	0
													0	0	0	0
													0	0	0	0
													0	0	2	0
													0	0	0	0
													0	1	0	0
													0	1	0	0
													0	2	0	0
													0	3	0	0
													1	2	0	0
													0	0	0	0
													0	0	0	1
													0	1	0	0
													0	0	0	0
													0	2	0	1
													1	2	1	0
													0	4	0	2
													0	11	0	0
													0	0	0	1
													0	1	0	2
													0	3	1	0
													0	2	0	1
													0	1	0	0
													0	1	0	0
													0	1	0	0
													0	1	1	0
													0	0	0	0
													0	1	1	0
													0	1	0	2
													0	1	0	0
													0	11	0	0
													0	1	0	1
													0	1	0	0
													0	1	0	0
													0	2	0	0
													0	0	0	0
													0	1	0	0
													0	0	0	0
													1	3	0	0
													0	6	0	0
													0	2	0	0
													0	1	1	0
													0	2	0	0
													0	2	1	0
													0	3	0	0
														3	0	0
														0	1	0
														1	0	0
														0	1	0
														7	0	0
														0	0	0
														0	0	0
														2	1	0
														0	0	2
														1	0	0
														3	1	0
														2	0	0
														2	0	1
														2	0	0
														2	0	0
														2	0	0
														0	0	0
														1	0	0
														1	0	0
														1	0	0
														0	0	3
														1	0	3
														1	1	2
														1	1	0
														2	0	2
														0	0	0
														1	0	0
														0	1	1
														3	0	0
														1	1	1
														1	0	1
														1	3	1
														0	0	1
														0	0	1
														1	0	0
														1	2	0
														6	1	0
														5	2	0
														5	0	0
														3	1	0
														6	0	0
														5	1	0
														7	0	0
														8	0	0
															0	0
															2	0
															1	0
															0	1
															0	1
															0	2
															2	0
															2	0
															1	0
															0	1
															0	1
															1	1
															0	1
															1	0
															2	0
															1	0
															0	0
															0	0
															2	0
															0	0
															0	0
															0	0
															0	0
															0	0
															0
															0
															0
															0
															0
															0
															0
															1
															0

## Sheet: Figure 2
Figure 2 Low levels of progerin expression and lamin A G608G mutation cause telomeric dilncRNAs and DDRNAs accumulation and their inhibition reduces proliferative defects and cellular senescence.
a		Normalized to Rplp0 and -Dox avg.				b		Normalized to mir17 and -Dox avg.				c	Number of cells analysed					g	Number of TIFs (53BP1-TRF2) per cell analysed			Number of TIFs (pKAP1-TRF2) per cell analysed
		TeloG	TeloC					TeloG	TeloC				EdU Positive	EdU Negative					Control ASO	Anti-teloG ASO	Anti-teloC ASO	Control ASO	Anti-teloG ASO	Anti-teloC ASO
N=1	-Dox	1.08584	0.989486			N=1	-Dox	0.872	1.64			Untreated/no dox	3155	3999					1	0	0	1	0	0
	+Dox	2.16804	1.70704				+Dox	3.11	2.08			Lamin A - Vehicle	2426	3272					0	0	0	1	0	0
N=2	-Dox	0.828251	0.988955			N=2	-Dox	1.04	0.515			Progerin - Vehicle	1000	2997					1	1	1	0	0	0
	+Dox	2.59665	2.16217				+Dox	3.01	2.89			Progerin - Control ASO	745	2866					2	0	0	0	0	0
N=3	-Dox	1.08591	1.02156			N=3	-Dox	1.09	0.844			Progerin - Anti-teloG ASO	1787	2513					0	0	3	0	0	0
	+Dox	5.0715	1.73945				+Dox	4.01	3.57			Progerin - Anti-teloC ASO	1618	2670					0	0	0	0	0	0
																			0	0	0	0	0	0
																			3	0	0	1	0	0
																			0	0	0	1	0	0
d	Number of cells analysed					e		Normalized to Rplp0 and Early PD avg.				f		Normalized to mir17 and Early PD avg.					0	0	0	2	1	0
	Ki67 Positive	Ki67 Negative						TeloG	TeloC					TeloG	TeloC				1	0	0	3	1	0
Untreated/no dox	3800	2500				N=1	Early PD	0.894322	0.863509			N=1	Early PD	0.77679	0.486051				0	0	0	4	1	1
Lamin A - Vehicle	3321	2377					Late PD	2.00588	2.23519				Late PD	2.95444	4.94267				1	0	0	3	0	1
Progerin - Vehicle	2410	2500				N=2	Early PD	1.09804	0.945281			N=2	Early PD	1.22181	1.44276				4	0	0	2	1	1
Progerin - Control ASO	1636	1975					Late PD	1.75807	1.33078				Late PD	1.67649	6.04419				0	0	0	0	1	1
Progerin - Anti-teloG ASO	3063	1237				N=3	Early PD	1.26792	1.22405			N=3	Early PD	1.0014	1.07119				0	0	0	0	1	2
Progerin - Anti-teloC ASO	3359	1526					Late PD	1.72783	3.32141				Late PD	2.37417	4.07415				0	0	0	0	2	2
						N=4	Early PD	0.73972	0.96716										0	0	0	0	2	3
							Late PD	2.00357	2.54082										0	0	0	0	2	2
																			0	1	0	0	2	3
																			0	0	0	0	1	2
																			0	1	0	2	0	0
i	Number of cells analysed					j	Number of cells analysed					k	Number of cells analysed						0	0	0	2	0	0
	BrdU Positive	BrdU Negative					Ki67 Positive	Ki67 Negative					B-gal Positive	B-Gal Negative					0	0	1	2	0	0
Control ASO	60	379				Control ASO	67	372				Control ASO	166	255					0	1	0	2	0	0
Anti-teloG ASO	98	253				Anti-teloG ASO	93	258				Anti-teloG ASO	95	232					0	1	3	3	0	0
Anti-teloC ASO	63	261				Anti-teloC ASO	70	254				Anti-teloC ASO	79	182					2	0	0	3	0	0
																			0	0	0	4	0	0
																			4	0	1	1	0	0
																			4	2	0	0	0	0
																			0	0	0	0	0	0
																			1	0	0	0	0	0
																			0	1	0	0	0	0
																			0	0	0	0	0	0
																			0	0	0	0	0	1
																			0	0	2	0	0	2
																			0	0	0	0	0	2
																			1	0	1	0	0	1
																			0	1	0	0	0	1
																			4	0	0	2	1	1
																			0	0	0	2	1	0
																			0	0	0	2	1	0
																			0	2	0	1	2	0
																			0	0	0	1	1	0
																			0	0	0	1	0	0
																			0	1	0	0	0	0
																			0	0	0	0	0	0
																			1	1	3	1	0	0
																			2	0	2	0	0	0
																			1	0	0	0	0	0
																			0	0	1	0	0	0
																			2	0	0	0	0	0
																			0	0	0	0	0	0
																			1	0	0	0	0	0
																			0	0	0	0	0	0
																			2	0	0	0	0	0
																			0	0	0	0	0	0
																			0	1	0	1	0	0
																			1	0	1		0	0
																			0	0	0		0	0
																			0	1	0		0	0
																			2	0	2		0	0
																			4	0	0		0	0
																			3	0	0			0
																			0	0	0			0
																			1	2	0
																			0	0	0
																			2	0	1
																			0	0	1
																			0	0	0
																			0	0	0
																			0	0	0
																			0	1	0
																			0	0	2
																			0	0	0
																			0	1	0
																			2	0	0
																			0	0	0
																			0	0	0
																			0	0	0
																			0	1	1
																			0	0	1
																			1	1	1
																			0	2	0
																			1	1	0
																			0	0	0
																			1	0	0
																			0	0	0
																			0	1	0
																			1	0	0
																			0	1	0
																			0	1	0
																			0	0	1
																			2	0	1
																			0	0	0
																			0	0	0
																			0	0	0
																			0	0	0
																			0	0	0
																			0	0	0
																			1	0	1
																			0	1	0
																			1	0	0
																			2	0	0
																			0	0	0
																			1	0	0
																			1	0	1
																			0	0	0
																			4	0	0
																			0	0	0
																			1	0	0
																			1	0	1
																			0	0	0
																			2	0	0
																			0	0	0
																			0	0	0
																			0	0	0
																			2	2	0
																			0	0
																			0	0
																			1	0
																			0	1
																			0	0
																			0	0
																			1	0
																				0
																				0
																				0
																				0
																				0
																				0
																				1
																				0
																				3
																				2
																				0
																				2
																				0
																				1
																				0
																				0
																				0
																				0
																				0
																				0
																				0
																				1

## Sheet: Figure 3
Figure 3 A mouse skin model of HGPS shows increased levels of tncRNAs and their inhibition in vivo reduces DDR activation and cellular senescence.
a		Normalized to Rplp0 and WT mice avg.				b		Normalized to mir17 and WT mice avg.				c
		TeloG	TeloC					TeloG	TeloC				% of pKAP1-positive cells
	WT mouse #1	0.876155	1.21983				WT mouse #1	2.0991	1.60977				WT Control ASO	HGPS Control ASO	HGPS Anti-teloG ASO	HGPSAnti-teloC ASO
	WT mouse #2	1.1182	1.11984				WT mouse #2	0.931601	0.928867				N=4 mice	N=3 mice	N=4 mice	N=4 mice
	WT mouse #3	0.814904	1.18983				WT mouse #3	0.754677	0.944865				4.5589	36.7524	3.4011	44.289
	WT mouse #4	1.18932	0.471933				WT mouse #4	0.217907	0.517926				9.2908	67.4898	6.7405	10.3428
	WT mouse #5	0.672078	1.21378				WT mouse #5	1.28945	0.975861				1.3568	47.2522	9.4082	4.3837
	WT mouse #6	0.801275	1.01318				WT mouse #6	1.02956	0.764891				3.4359		7.3714	11.305
	WT mouse #7	0.99576	0.96265				WT mouse #7	0.86363	1.13984
	WT mouse #8	1.52946	0.809823				WT mouse #8	0.820648	1.11984
	WT mouse #9	1.03372	0.366128				WT mouse #9	0.682707	1.20983			d
	WT mouse #10	0.755298	0.738848				WT mouse #10	0.173925	0.76989				% of TIF-positive cells
	WT mouse #11	1.20991	1.8946				WT mouse #11	2.13908	1.01985				WT Control ASO	HGPS Control ASO	HGPS Anti-teloG ASO	HGPSAnti-teloC ASO
	WT mouse #12	0.565798	0.509927				WT mouse #12	2.0991	1.61977				N=4 mice	N=3 mice	N=4 mice	N=4 mice
	WT mouse #13	0.5588	1.3898				WT mouse #13	0.525775	0.937866				3.797	14.167	3.093	4.255
	WT mouse #14	1.87933	1.09984				WT mouse #14	0.37284	0.440937				3.03	7.143	4.965	8.176
	HGPS mouse #1	3.34737	1.61				HGPS mouse #1	4.10867	3.80277				1.869	7.447	5.102	7.519
	HGPS mouse #2	3.40884	2.43				HGPS mouse #2	3.15897	2.10152				3.478		3.077	0.763
	HGPS mouse #3	2.60901	1.7				HGPS mouse #3	0.792743	0.635794
	HGPS mouse #4	2.51768	2.05				HGPS mouse #4	2.40922	1.60048
	HGPS mouse #5	6.54073	2.2545				HGPS mouse #5	9.46693	4.75846
	HGPS mouse #6	3.69405	1.94791				HGPS mouse #6	6.31795	3.01902
	HGPS mouse #7	5.03368	1.66693				HGPS mouse #7	4.08867	1.48952
	HGPS mouse #8	11.0512	2.10609				HGPS mouse #8	2.82908	1.18961
	HGPS mouse #9	2.20994	2.45691				HGPS mouse #9	0.208932	1.93937
	HGPS mouse #10	1.94351	1.81049				HGPS mouse #10	3.069	3.51886
	HGPS mouse #11	4.28507	2.1834				HGPS mouse #11	3.04901	4.66848
	HGPS mouse #12	2.05	1.29				HGPS mouse #12	2.44921	2.24927
	HGPS mouse #13	4.009	4.32				HGPS mouse #13	0.98568	1.32957
	HGPS mouse #14	3.26	3.12				HGPS mouse #14	2.05933	0.921701
f
	% Ki67-positive cells in the basal layer per mouse analysed					% Ki67-positive cells in the suprabasal layer per mouse analysed
	WT Control ASO	HGPS Control ASO	HGPS Anti-teloG ASO	HGPSAnti-teloC ASO		WT Control ASO	HGPS Control ASO	HGPS Anti-teloG ASO	HGPSAnti-teloC ASO
	N=4 mice	N=3 mice	N=4 mice	N=4 mice		N=4 mice	N=3 mice	N=4 mice	N=4 mice
	17.0434	35.712	52.602	33.773		2.0192	10.028	5.01	6.677
	8.0404	53.858	49.096	50.491		0.6559	13.511	2.79	15.538
	18.423	31.016	57.718	45.831		5.3649	5.695	2.549	10.106
	16.1748		50.1808	48.8358		1.7424		6.7069	13.1414
g
	% p16-positive cells in the basal layer per mouse analysed					% p16-positive cells in the suprabasal layer per mouse analysed
	WT Control ASO	HGPS Control ASO	HGPS Anti-teloG ASO	HGPSAnti-teloC ASO		WT Control ASO	HGPS Control ASO	HGPS Anti-teloG ASO	HGPSAnti-teloC ASO
	N=4 mice	N=3 mice	N=4 mice	N=3 mice		N=4 mice	N=3 mice	N=4 mice	N=3 mice
	6	21.2	10	24.4		56.9	32.5	42.1	41.1
	5.1	32.9	18.6	21.1		42.7	55.5	40.8	46.7
	6	31.6	23.1	20.1		45.8	54.9	51.3	37.9
	5.3		8.9			50.3		43.7

## Sheet: Figure 4
Figure 4 Systemic delivery of tASOs in a mouse skin model of HGPS reduces skin inflammation and degeneration and extends maximal and mean animal survival.
a						b
	Total histology score per mouse analysed						Number of CD45-positive cells/field per mouse analysed
	WT Control ASO	HGPS Control ASO	HGPS Anti-teloG ASO	HGPSAnti-teloC ASO			WT Control ASO	HGPS Control ASO	HGPS Anti-teloG ASO	HGPSAnti-teloC ASO
	N=3 mice	N=3 mice	N=3 mice	N=3 mice			N=3 mice	N=3 mice	N=3 mice	N=3 mice
	1.25	36.67	27	33.33			4.2	19	13.8	14.8
	2.67	54	13.67	27			4.4	26.4	12.2	16.2
	0.33	29	17.33	35.4			4.8	20.2	15.4	14.2
c	Percentage of mice survival measured each day
	Days post birth	WT Vehicle (N=16)	HGPS Vehicle (N=8)	HGPS Control ASO (N=4)	HGPS Anti-teloG ASO (N=13)	HGPS Anti-teloC ASO (N=7)
	0	100	100	100	100	100
	1	100	100	100	100	100
	2	100	100	100	100	100
	3	100	100	100	100	100
	4	100	100	100	100	100
	5	100	100	100	100	100
	6	100	100	100	100	100
	7	100	75	100	85	83
	8	100	25	50	77	50
	9	100	0	0	62	0
	10	100	0	0	38	0
	11	100	0	0	23	0
	12	100	0	0	8	0
	13	100	0	0	0	0

## Sheet: Supplementary Figure 1
Supplementary Figure 1
b	Number of TIFs (53BP1-TRF2) per cell analysed				d	Number of cells analysed			e	Number of cells analysed
	Non-infected	Lamin A	Progerin			BrdU Positive	BrdU Negative			Ki67 Positive	Ki67 Negative
	0	0	3		Non- infected	613	1851		Non- infected	1316	2003
	0	0	4		Lamin A	395	1131		Lamin A	599	867
	0	0	2		Progerin	60	408		Progerin	97	371
	1	0	5
	0	2	6
	0	0	7		g	Circularity index per cell analysed				j	Normalized to Rplp0 and Progerin Control ASO-treated avg.
	0	0	0			Non-infected	Lamin A	Progerin		n.d.= not detected		Progerin mRNA
	0	0	0			0.922	0.912	0.721		N=1	Progerin Control ASO	0.827721
	0	0	0			0.956	0.973	0.841			Progerin Anti-teloG ASO	0.788656
	0	0	0			0.943	0.901	0.783			Progerin Anti-teloC ASO	0.949543
	0	0	0			0.977	0.876	0.859			Lamin A mock	n.d.
	0	0	0			0.998	0.863	0.765			WT	n.d.
	0	3	1			0.836	0.982	0.796		N=2	Progerin Control ASO	1.17901
	0	0	0			0.858	0.968	0.695			Progerin Anti-teloG ASO	1.28123
	2	1	1			0.889	0.993	0.593			Progerin Anti-teloC ASO	1.11901
	0	1	0			0.931	0.969	0.739			Lamin A mock	n.d.
	0	0	1			0.939	0.947	0.748			WT	n.d.
	0	0	1			0.891	0.946	0.654		N=3	Progerin Control ASO	0.993265
	0	0	1			0.976		0.851			Progerin Anti-teloG ASO	1.01564
	0	0	0			0.983		0.868			Progerin Anti-teloC ASO	1.01248
	0	1	1			0.924					Lamin A mock	n.d.
	0	0	2								WT	n.d.
	0	0	0
	0	1	0
	0	0	0		l	Number of cells analysed			m	Number of cells analysed
	0	2	3			BrdU Positive	BrdU Negative			Ki67 Positive	Ki67 Negative
	0	0	0		Lamin A Control ASO	181	313		Lamin A Control ASO	218	276
	0	0	2		Lamin A Anti-teloG ASO	197	392		Lamin A Anti-teloG ASO	224	365
	0	0	6		Lamin A Anti-teloC ASO	169	321		Lamin A Anti-teloC ASO	204	286
	0	0	0
	0	0	9
	0	0	0
	0	0	2		a										j
	0	0	2
	1	1	2
	1	0	1
	2	1	1
	0	0	1
	0	0	4
	0	0	0
	0	0	3
	0	0	3
	0	0	0
	0	0	0
	2	0	5
	3	1	0
	1	0	2
	1	0	0
	1	0	2
	0	0	2
	0	0	2
	0	1	1
	0	0	0
	0	0	0
	0	0	2
	0	0	3		k
	0	0	0
	0	0	0
	0	0	0
	1	0	2
	0	0	1
	0	0	5
	0	0	4												n
	0	0	4
	3	0	3
	0	0	3
	0	0	4
	0	0	0
	0	0	0
	0	0
	0	0
	0	0
	0	0
	0	0
	0	0
	0	0
	0	0
	0	3
	0	0
	0	0
	0	0
	0	0
		0
		0
		1
		0
		3
		0
		0
		2

## Sheet: Supplementary Figure 2
Supplementary Figure 2
b	Circularity index per cell analysed						c	Normalized to Rplp0 and Non-infected avg.
	Lamin A Mock	Progerin Control ASO	Progerin Anti-teloG ASO	Progerin Anti-teloC ASO				Non- infected			Lamin A Mock			Progerin Control ASO			Progerin Anti-teloG ASO			Progerin Anti-teloC ASO
	0.912	0.702	0.68	0.708				N=1	N=2	N=3	N=1	N=2	N=3	N=1	N=2	N=3	N=1	N=2	N=3	N=1	N=2	N=3
	0.973	0.796	0.501	0.719			1q	1.12168	0.942857	0.935459	0.932765	1.17206	1.06755	1.79845	1.51172	1.65464	1.82536	1.49986	1.65774	1.96741	1.26504	1.53746
	0.901	0.432	0.779	0.669			2q	1.25702	0.868268	0.874711	0.80298	1.15364	1.10358	1.67718	1.15848	1.43846	1.65992	1.16708	1.46366	1.7348	1.20494	1.57375
	0.876	0.742	0.632	0.684			9p	1.12835	0.92054	0.951114	0.964296	1.05417	1.14764	1.59932	1.30478	1.63456	1.69943	1.34811	1.38265	1.75741	1.4039	1.64878
	0.863	0.863	0.783	0.854			13q	1.08614	0.911255	1.0026	0.957694	1.1494	1.05966	1.28386	1.24493	1.32738	1.36169	1.36973	1.37857	1.33534	1.18651	1.37585
	0.982	0.783	0.805	0.714			15q	1.12468	0.917013	0.95831	0.865713	1.02821	1.08713	1.85308	1.51092	1.74625	1.61744	1.57896	1.60038	1.57188	1.54232	1.55648
	0.968	0.769	0.743	0.736			17p	0.936298	1.07897	0.984735	0.828729	1.13637	1.06576	1.10096	1.26872	1.19475	1.1125	1.15792	1.13757	0.919999	1.14588	1.13285
	0.993	0.851	0.822	0.674			XqYq	0.920745	1.13247	0.94679	0.982062	0.952157	1.2331	1.41046	1.43478	1.47585	1.43238	1.45035	1.44434	1.4387	1.46206	1.44391
	0.969	0.551	0.837	0.716			XpYp	1.12426	0.903807	0.971934	0.889792	0.90114	1.01832	1.58433	1.31016	1.65748	1.46006	1.40891	1.74737	1.48356	1.48017	1.65487
	0.947	0.8	0.757	0.676
	0.946		0.674	0.82
			0.828	0.68
									h and i
d	Number of cells analysed
	B-gal Positive	B-Gal Negative
-dox Control ASO	133	2659
+dox Control ASO	305	1658
+dox Anti-teloG ASO	303	2743
+dox Anti-teloC ASO	167	1982
f	All markers were run in two gels due to the number of markers test. In both gels, actin was used as loading control.
									g		All markers were run in two gels due to the number of markers test. In both gels, actin was used as loading control.

## Sheet: Supplementary Figure 3
Supplementary Figure 3
b	Normalized to Rplp0 and Early PD avg.				f	Number of cells analysed			g	Number of cells analysed							e	Number of TIFs (53BP1-TRF2) per cell analysed		Number of TIFs (pKAP1-TRF2) per cell analysed
		Progerin				BrdU Positive	BrdU Negative			Ki67 Positive	Ki67 Negative							Early PD	Late PD	Early PD	Late PD
N=1	Early PD	1.01403			Early PD	330	139		Early PD	319	150							0	0	0	0
	Late PD	2.23485			Late PD	67	311		Late PD	61	317							2	0	0	0
N=2	Early PD	0.82089																0	0	0	0
	Late PD	2.38249																0	0	0	0
N=3	Early PD	1.16508																0	0	0	0
	Late PD	2.16236																0	1	0	2
																		0	5	1	2
																		0	1	1	2
j	Normalized to Rplp0 and Control ASO avg.				l	Normalized to Rplp0 and Control ASO avg.												1	0	1	3
		Progerin				Control ASO			Anti-teloG ASO			Anti-teloC ASO						0	0	0	1
N=1	Control ASO	1.05049				N=1	N=2	N=3	N=1	N=2	N=3	N=1	N=2	N=3				0	0	0	1
	Anti-teloG ASO	0.944276			1q	0.961879	0.977055	1.06107	1.04918	1.06574	1.02453	1.01254	1.15737	1.10564				0	2	0	1
	Anti-teloC ASO	0.891338			2q	0.990455	0.955963	1.05358	1.05134	1.01473	1.11865	1.17659	1.11835	1.10476				0	1	0	0
N=2	Control ASO	0.912746			9p	0.95137	1.04785	1.00078	1.02894	1.14342	1.00584	1.05338	1.18757	1.12766				0	1	0	0
	Anti-teloG ASO	1.08717			13q	0.876093	0.998746	1.12516	0.8412	0.958967	1.06484	0.933067	1.08035	0.986574				0	0	0	0
	Anti-teloC ASO	1.14338			15q	1.00091	0.969614	1.02948	1.05341	1.02047	0.943268	0.854758	1.08347	0.965637				0	0	2	0
N=3	Control ASO	1.03677			17p	1.10765	1.05075	0.841608	0.930271	0.882484	1.06584	1.11733	0.706836	0.947325				0	0	0	0
	Anti-teloG ASO	1.07242			XqYq	0.966729	0.975897	1.05737	0.949342	0.958345	1.05439	1.07686	1.03836	1.01846				0	0	0	0
	Anti-teloC ASO	1.11606			XpYp	1.03746	1.01847	0.944071	1.19061	1.16882	0.943574	0.935063	1.08344	1.04737				0	3	0	0
																		0	0	0	0
																		0	0	0	2
m	Normalized to Rplp0 and Control ASO avg.																	0	1	0	0
	Control ASO					Anti-teloG ASO					Anti-teloC ASO							0	0	0	0
	N=1	N=2	N=3	N=4	N=5	N=1	N=2	N=3	N=4	N=5	N=1	N=2	N=3	N=4	N=5			0	0	1	0
IL1a	1.04392	0.907041	1.03028	0.938374	1.08038	0.767473	0.711372	0.824483	0.772346	0.692372	0.913428	0.937423	0.872385	0.892374	0.869235			1	0	1	0
IL6	0.918807	1.05785	1.0435	0.867297	1.11254	0.865327	0.892377	0.853238	0.792374	0.778343	0.923423	0.992384	0.932848	0.928343	0.949488			0	4	0	2
IL8	0.87381	1.1209	1.09412	0.894797	1.01638	0.603234	0.779429	0.753587	0.693482	0.734234	0.772834	0.713426	0.704882	0.799985	0.782365			0	1	0	2
																		1	0	0	2
																		0	0	0	0
a																		0	1	0	0
																		0	1	0	0
																		0	1	0	0
																		0	0	0	3
																		0	0	0	1
																		0	4	0	1
																		1	0	0	0
																		0	0	2	0
																		2	1	2	0
																		0	0	1	0
																		0	0	1	0
																		0	2	1	0
																		0	2	0	0
																		0	0	0	0
																		0	0	0	0
																		3	0	0	0
																		1	1	0	0
																		0	0	0	0
																		0	0	0	0
																		0	2	0	0
																		1	1	0	0
																		0	0	0	0
																		0	1	0	0
i																		0	0	0	0
																		1	0	0	0
																		0	0	0	0
																		0	0	0	0
																		1	2	0	0
																		0	0	0	0
																		0	2	0	0
																		0	2	0	0
																		0	1	0	0
																		0	3	0	0
																		1	1	0	0
																		0	0	0	0
																		0	0	0	0
																		1	0	0	0
																		0	0	0	0
																		0	0	0	0
																		0	1	0	0
																		0	0	1	0
																		0	0	1	0
																		0	1	1	0
																		0	0	0	0
k																		0	0	0	0
																		0	2	0	0
																		0	1	0	0
																		0	0	1	0
																		0	0	1	1
																		0	0	1	1
																		0	0	1	1
																		0	2	0	1
																		0	0	0	2
																		0	1	0	4
																		0	3	0	5
																		0	0	0	5
																		0	0	0	5
																		0	1	0	3
																		0	0	0	1
																		0	2	0	1
																		0	0	0	0
																		0	4	0	0
																		0	0	0	0
																		0	0	0	0
																		0	0	0	0
																		0	2	0	0
																		1	1	0	0
																		0	0	0	0
																		0	0	0	0
																		1	0	0	0
																		1	1	0	0
																		0	0	0	0
																		0	2	0	3
																		0	0	0	3
																		1	3	0	3
																		0	0	0	3
																		0	0	0	2
																		0	0		2
																		0	1		2
																		0	0		1
																		0	0		1
																		0	1		0
																		0	0		0
																		0	0		0
																		0	0		0
																		0	1		0
																		0	0		0
																		0	0		0
																		0	0		0
																		0	0		0
																		0	1		4
																		0	0		4
																		0	4		4
																		0	0		4
																		0	0
																		1	0
																		0	1
																		1	0
																		0	0
																		0	2
																		0	0
																		1	1
																		1	2
																		0	0
																		0	0
																		0	0
																		0	1
																		0	1
																		0	2
																		0	3
																		0	0
																		0	0
																		0
																		0
																		0

## Sheet: Supplementary Figure 4
Supplementary Figure 4
a						c	Highlighted in red is an anti-teloC ASO-treated mouse where the genomic DNA initial sample (non-digested samples shown in the gel) was markedly degraded.
	% of 53BP1-positive cells						As a result, we did not include this sample in the final gel shown in Supplementary Figure 4c since the shorter telomeres observed in this sample are an artifact from degraded DNA from that one sample.
	WT Control ASO	HGPS Control ASO	HGPS Anti-teloG ASO	HGPSAnti-teloC ASO
	N=4 mice	N=3 mice	N=4 mice	N=4 mice
	9.7635	51.8173	17.4877	19.7877
	37.6517	59.5853	6.8099	44.2338
	7.9292	30.8179	2.9563	20.1828
	29.1913		51.076	62.0995

## Sheet: Supplementary Figure 5
Supplementary Figure 5
b							c
	Epidermal hyperplasia score per mouse analysed							Basal layer disruption score per mouse analysed
	WT Control ASO	HGPS Control ASO	HGPS Anti-teloG ASO	HGPSAnti-teloC ASO				WT Control ASO	HGPS Control ASO	HGPS Anti-teloG ASO	HGPSAnti-teloC ASO
	N=3 mice	N=3 mice	N=3 mice	N=3 mice				N=3 mice	N=3 mice	N=3 mice	N=3 mice
	0	5.33	5	7				0	7	5	6.33
	0	9	3	6				1	9	3	4.33
	0	4.67	3	6.6				0	6.33	2.67	6.2
d							e
	Keratinocyte atypia score per mouse analysed							Dermal stromal remodeling score per mouse analysed
	WT Control ASO	HGPS Control ASO	HGPS Anti-teloG ASO	HGPSAnti-teloC ASO				WT Control ASO	HGPS Control ASO	HGPS Anti-teloG ASO	HGPSAnti-teloC ASO
	N=3 mice	N=3 mice	N=3 mice	N=3 mice				N=3 mice	N=3 mice	N=3 mice	N=3 mice
	0	5.33	4.67	5.33				0	4.33	3	4
	0	9	2	4				0.33	7	1.33	2
	0	4	2.67	5.2				0	2.33	1.67	4.2
f
	Keratinocyte apoptosis/necrosis score per mouse analysed
	WT Control ASO	HGPS Control ASO	HGPS Anti-teloG ASO	HGPSAnti-teloC ASO
	N=2 mice	N=3 mice	N=3 mice	N=3 mice
	1	6.33	3	4
	0.33	7	2	4.67
		4	2	4.4
g
	Epidermal thickness (μm) per mouse analysed					Dermal thickness (μm) per mouse analysed
	WT Control ASO	HGPS Control ASO	HGPS Anti-teloG ASO	HGPSAnti-teloC ASO		WT Control ASO	HGPS Control ASO	HGPS Anti-teloG ASO	HGPSAnti-teloC ASO
	N=4 mice	N=3 mice	N=4 mice	N=4 mice		N=4 mice	N=3 mice	N=4 mice	N=4 mice
	24.918	66.492	53.734	53.282		101.58	225.8	96.53	132.1
	22.01	74.004	34.684	61.982		86.23	169.56	81.46	129
	27.294	62.082	38.388	57.542		122.09	152.63	88.62	125.16
	26.225		42.178	53.976		121.56		93.38	117.444

[truncated: 3 more sheets: Supplementary Figure 6, Supplementary Figure 7, Supplementary Figure 8]
